# Supplementary material for: Probiotic and Vitamin D Ameliorate TNBS-Induced Colitis by Targeting Mucosal Barrier and Neutrophil Infiltration
Source: Nutrients. 2025 Aug 22;17(17):2719. doi: 10.3390/nu17172719 (PMC12430164; doi:10.3390/nu17172719)
Supplement: Supplementary file 1 [file nutrients-17-02719-s001.zip]

Archive with 1 entries (1 files):
- nutrients-3794870-Supplementary.pdf
